# Supplementary material for: The immune response of the whitefly Trialeurodes vaporariorum (Hemiptera: Aleyrodidae) when parasitized by Eretmocerus eremicus (Hymenoptera: Aphelinidae)
Source: PLoS One. 2023 Dec 21;18(12):e0296157. doi: 10.1371/journal.pone.0296157 (PMC10734938; doi:10.1371/journal.pone.0296157)
Supplement: S1 Data — (XLSX) [file pone.0296157.s004.xlsx]

## Sheet: PO&proPO
	PO absorbances														PO absorbances														PO absorbances														PO absorbances
	Replicates:														Replicates:														Replicates:														Replicates:
	R1	R2	R3	R4	R5	R6	R7	R8	R9	R10	R11	R12	R13		R1	R2	R3	R4	R5	R6	R7	R8	R9	R10	R11	R12	R13		R1	R2	R3	R4	R5	R6	R7	R8	R9	R10	R11	R12	R13		R1	R2	R3	R4	R5	R6	R7
Reading	50Tv	50Tv	50Tv	50Tv	50Tv	50Tv	50Tv	50Tv	50Tv	50Tv	50Tv	50Tv	50Tv		100Tv	100Tv	100Tv	100Tv	100Tv	100Tv	100Tv	100Tv	100Tv	100Tv	100Tv	100Tv	100Tv		150Tv	150Tv	150Tv	150Tv	150Tv	150Tv	150Tv	150Tv	150Tv	150Tv	150Tv	150Tv	150Tv		50P-Tv	50P-Tv	50P-Tv	50P-Tv	50P-Tv	50P-Tv	50P-Tv
1	0.0282	0.0328	0.0483	0.00235	0.00095	0.00455	0.00225	-0.00045	0.01905	0.00735	0.02795	0.01385	0.00895		0.0352	0.0503	0.0407	0.00515	0.01055	0.01335	0.00885	0.01975	0.01465	0.05345	0.02925	0.02885	0.01605		0.0149	0.0242	0.0219	0.00815	0.04105	0.00995	0.01715	0.03565	0.04435	0.11335	0.08725	0.03395	0.03185		0.0182	0.0333	0.0377	0.00625	0.02105	0.01155	0.02125
2	0.038	0.0401	0.0375	0.00175	0.00065	0.01035	0.00305	-0.0005	0.0138	0.0076	0.027	0.0122	0.0073		0.0671	0.0782	0.0601	0.00355	0.01495	0.01195	0.00875	0.0199	0.0147	0.0547	0.03	0.0323	0.0166		0.0396	0.0533	0.0494	0.01035	0.04155	0.00805	0.01845	0.0387	0.0431	0.0952	0.0827	0.0349	0.0405		0.0611	0.0719	0.0796	0.00725	0.02175	0.01015	0.02155
3	-0.0016	0.0014	0.0006	0.00215	0.00025	0.00165	0.00345	-0.00025	0.01635	0.00805	0.03035	0.01295	0.00755		0.0604	0.043	0.0068	0.00405	0.01455	0.01375	0.00895	0.01975	0.01595	0.05765	0.02895	0.03425	0.01585		0.0051	0.0314	0.0341	0.00905	0.04485	0.00905	0.01745	0.03715	0.04775	0.09055	0.09105	0.03695	0.03905		0.0662	0.0814	0.0846	0.00945	0.02535	0.01025	0.02605
4	-0.0026	0.001	0.0004	0.0024	0.0005	0.0011	0.004	-0.00015	0.01625	0.00845	0.03395	0.01325	0.00725		0.0082	0.0006	0.0017	0.005	0.0156	0.015	0.0095	0.02045	0.01515	0.05515	0.03135	0.03665	0.01795		0.0057	0.0051	0.002	0.0096	0.0469	0.009	0.0186	0.04035	0.05655	0.09945	0.09465	0.03705	0.04645		0.0227	0.0792	0.0607	0.0106	0.0262	0.0099	0.0314
5	-0.0026	0.001	0.0002	0.00265	0.00105	0.00065	0.00545	-0.00035	0.01945	0.00925	0.03695	0.01415	0.00785		0.0037	0.0001	0.0017	0.00485	0.01735	0.01545	0.01085	0.02145	0.01555	0.05635	0.03495	0.04005	0.01705		0.0048	0.004	0.0011	0.01025	0.04775	0.00905	0.01835	0.04045	0.05885	0.09775	0.07655	0.03705	0.04525		0.0168	0.0239	0.0182	0.01055	0.02575	0.01035	0.03385
6	-0.00255	0.00095	0.00025	0.00305	0.00065	0.00045	0.00825	-0.0005	0.0197	0.0101	0.035	0.0157	0.0085		0.00385	-0.00015	0.00165	0.00465	0.01785	0.01545	0.01125	0.0214	0.0161	0.0567	0.0351	0.0443	0.0184		0.00475	0.00465	0.00095	0.01075	0.05055	0.00875	0.01885	0.0432	0.0605	0.0943	0.0779	0.037	0.0499		0.01735	0.02445	0.02035	0.01105	0.02625	0.01125	0.03465
7	-0.0027	0.0013	0.0004	0.00295	0.00145	0.00075	0.00895	-0.0005	0.0216	0.0102	0.0362	0.0154	0.0088		0.0041	-0.0001	0.0018	0.00475	0.01795	0.01635	0.01215	0.0227	0.0159	0.0625	0.0373	0.0464	0.0192		0.0054	0.0044	0.0017	0.01145	0.05175	0.00905	0.01905	0.0462	0.065	0.0946	0.0826	0.0374	0.054		0.0176	0.0252	0.019	0.01205	0.02645	0.01075	0.03535
8	-0.0026	0.001	0.0003	0.0027	0.0012	0.0007	0.009	-0.0004	0.0218	0.0105	0.0366	0.016	0.0083		0.0042	0.0003	0.0017	0.0048	0.0169	0.0166	0.012	0.0217	0.0174	0.0622	0.0384	0.0465	0.0202		0.0058	0.0048	0.0017	0.0123	0.0529	0.0088	0.019	0.0478	0.0711	0.0965	0.1147	0.0362	0.0568		0.0182	0.0274	0.0211	0.0133	0.0266	0.0106	0.0369
9	-0.0025	0.0011	0.0008	0.0029	0.0012	0.0006	0.0099	-5e-05	0.02225	0.01105	0.03895	0.01785	0.00835		0.0043	0.0005	0.0018	0.0051	0.0172	0.0172	0.0122	0.02275	0.01835	0.06185	0.04085	0.05095	0.02135		0.0062	0.0059	0.0019	0.0126	0.0529	0.009	0.0189	0.04785	0.07155	0.10845	0.08585	0.03555	0.05685		0.0192	0.0305	0.0227	0.0139	0.0263	0.0112	0.0355
10	-0.0026	0.0011	0.0006	0.00335	0.00165	0.00085	0.00995	-0.0001	0.0227	0.0109	0.0379	0.0173	0.0088		0.0043	0.0004	0.0018	0.00525	0.01815	0.01755	0.01295	0.0197	0.0216	0.0605	0.0431	0.0573	0.0214		0.0069	0.0067	0.0017	0.01275	0.05415	0.00925	0.01845	0.0492	0.0796	0.0958	0.0804	0.0369	0.0595		0.0199	0.033	0.0235	0.01465	0.02565	0.01065	0.04015
11	-0.0025	0.0012	0.0004	0.0036	0.0018	0.0008	0.0057	0	0.0228	0.0113	0.0406	0.0193	0.0086		0.0048	0.0008	0.002	0.0056	0.0185	0.0192	0.0136	0.0206	0.0232	0.0624	0.046	0.0564	0.0218		0.0074	0.0068	0.0021	0.0131	0.0561	0.0094	0.0181	0.0487	0.0787	0.0939	0.0972	0.0363	0.0572		0.0211	0.0313	0.0233	0.0156	0.0256	0.011	0.0376
12	-0.0027	0.0012	0.0007	0.0035	0.002	0.0011	0.0034	-0.00025	0.02485	0.01125	0.03845	0.01735	0.00855		0.0046	0.0007	0.002	0.0058	0.0185	0.02	0.0137	0.01695	0.02365	0.06035	0.04885	0.06485	0.02105		0.008	0.0062	0.002	0.0135	0.0593	0.009	0.0186	0.04805	0.08225	0.09175	0.08525	0.03545	0.05755		0.0217	0.0315	0.0212	0.0159	0.0259	0.0114	0.0412
13	-0.00255	0.00135	0.00065	0.0036	0.0022	0.0013	0.0041	-0.0002	0.0252	0.0108	0.0407	0.0166	0.0093		0.00455	0.00075	0.00195	0.0058	0.0187	0.0207	0.015	0.0165	0.0236	0.0685	0.0486	0.0712	0.0212		0.00895	0.00705	0.00215	0.014	0.0583	0.0087	0.019	0.0482	0.0837	0.0896	0.1024	0.0343	0.0586		0.02275	0.03165	0.02155	0.0167	0.026	0.0126	0.0397
14	-0.00275	0.00145	0.00095	0.0038	0.002	0.0015	0.0044	5e-05	0.02565	0.01135	0.04085	0.01805	0.00975		0.00475	0.00095	0.00205	0.006	0.0197	0.0207	0.0156	0.01605	0.02375	0.07295	0.04945	0.07675	0.02175		0.00935	0.00895	0.00205	0.014	0.0634	0.0091	0.019	0.04765	0.07845	0.09675	0.11235	0.03445	0.06275		0.02375	0.03325	0.02325	0.0176	0.0254	0.0125	0.0432
15	-0.0026	0.0014	0.001	0.00365	0.00205	0.00135	0.00475	5e-05	0.02675	0.01115	0.03815	0.01865	0.01015		0.0048	0.001	0.0023	0.00595	0.01985	0.02145	0.01505	0.01515	0.02395	0.07335	0.04785	0.06825	0.02245		0.01	0.0079	0.0024	0.01485	0.06415	0.00915	0.01925	0.04935	0.08765	0.10665	0.08325	0.03305	0.06715		0.0243	0.0359	0.0234	0.01855	0.02835	0.01335	0.04435
16	-0.00255	0.00155	0.00065	0.0042	0.0023	0.0016	0.0045	0.0001	0.027	0.0111	0.0442	0.0188	0.0107		0.00495	0.00085	0.00235	0.0063	0.0196	0.0224	0.0152	0.0165	0.0233	0.0682	0.0535	0.0701	0.0229		0.01025	0.00705	0.00265	0.0149	0.0697	0.0094	0.0197	0.0495	0.0791	0.0918	0.092	0.0326	0.0614		0.02445	0.03525	0.02365	0.0195	0.0297	0.0136	0.0425
17	-0.0025	0.0016	0.0009	0.00405	0.00245	0.00135	0.00535	-0.00015	0.02695	0.01065	0.03935	0.01805	0.01045		0.0053	0.001	0.0024	0.00625	0.01955	0.02295	0.01485	0.01465	0.02075	0.06525	0.04745	0.07435	0.02285		0.0108	0.0091	0.0025	0.01525	0.06815	0.00975	0.02015	0.05495	0.07815	0.09485	0.09455	0.03245	0.06095		0.0251	0.0366	0.0249	0.02065	0.03245	0.01345	0.04295
18	-0.00255	0.00155	0.00085	0.00455	0.00255	0.00135	0.00505	-0.0002	0.0271	0.0106	0.0454	0.0182	0.0105		0.00575	0.00115	0.00225	0.00625	0.02025	0.02325	0.01535	0.0159	0.019	0.0662	0.0522	0.065	0.0227		0.01215	0.00985	0.00255	0.01565	0.07275	0.00995	0.02055	0.0494	0.0856	0.0971	0.0851	0.0311	0.0706		0.02465	0.03855	0.02455	0.02215	0.03525	0.01445	0.04735
19	-0.0027	0.0015	0.0011	0.00485	0.00255	0.00105	0.00575	0	0.028	0.0112	0.0414	0.0188	0.011		0.0061	0.0011	0.0024	0.00645	0.02065	0.02395	0.01555	0.0153	0.0202	0.0662	0.0501	0.0637	0.0215		0.0126	0.0096	0.0027	0.01605	0.07695	0.00985	0.02055	0.052	0.075	0.0956	0.1198	0.0305	0.0641		0.0237	0.0369	0.0217	0.02185	0.03905	0.01465	0.04515
20	-0.0026	0.0017	0.001	0.00475	0.00245	0.00145	0.00555	0.00015	0.02845	0.01045	0.04065	0.01925	0.01105		0.0067	0.0012	0.0023	0.00695	0.02085	0.02475	0.01495	0.01515	0.01925	0.07045	0.05085	0.05895	0.02005		0.0127	0.0068	0.0026	0.01645	0.07615	0.00965	0.02105	0.05025	0.08535	0.08785	0.09185	0.02995	0.07365		0.0227	0.0392	0.0222	0.02225	0.04015	0.01485	0.04645
21	-0.00275	0.00175	0.00115	0.005	0.0028	0.0013	0.0055	5e-05	0.02895	0.00965	0.04095	0.01885	0.01155		0.00695	0.00125	0.00245	0.007	0.0215	0.0272	0.0155	0.01425	0.01915	0.06465	0.05145	0.05505	0.01985		0.01345	0.00885	0.00265	0.0157	0.0743	0.0097	0.0214	0.05495	0.08865	0.09095	0.09365	0.03035	0.06595		0.02265	0.03835	0.02465	0.0227	0.043	0.0153	0.0475
22	-0.0027	0.0017	0.003	0.0056	0.0029	0.0015	0.0055	0	0.0283	0.0095	0.0413	0.018	0.0115		0.0073	0.0015	0.0025	0.007	0.0214	0.0258	0.015	0.0141	0.0186	0.0662	0.0485	0.0528	0.02		0.0146	0.0076	0.0026	0.0157	0.0756	0.0098	0.0221	0.0539	0.0848	0.098	0.093	0.0296	0.0633		0.0227	0.0385	0.0236	0.0229	0.0417	0.0163	0.0463
23	-0.00265	0.00185	0.00665	0.0054	0.0036	0.0011	0.0053	0.00035	0.02905	0.00995	0.03895	0.01765	0.01165		0.00805	0.00135	0.00265	0.0066	0.0214	0.0248	0.0156	0.01445	0.01955	0.07265	0.04855	0.05075	0.02015		0.01545	0.00775	0.00305	0.016	0.0754	0.0099	0.0224	0.05315	0.08765	0.08815	0.11105	0.02965	0.05825		0.02295	0.04185	0.02525	0.0232	0.0408	0.0155	0.0464
24	-0.0027	0.002	0.0089	0.0055	0.003	0.0011	0.0055	0.0003	0.0285	0.0098	0.0401	0.0177	0.0117		0.008	0.0014	0.0023	0.0069	0.0224	0.0264	0.0151	0.015	0.0211	0.0671	0.0478	0.0499	0.0192		0.0148	0.0081	0.0028	0.0163	0.0757	0.0104	0.0222	0.0528	0.0887	0.1033	0.0884	0.0283	0.0631		0.023	0.0402	0.0254	0.0241	0.0366	0.0162	0.0447
25	-0.0027	0.002	0.0099	0.00555	0.00305	0.00095	0.00615	0.0002	0.0301	0.01	0.042	0.0181	0.0115		0.0082	0.0015	0.0025	0.00685	0.02365	0.02605	0.01525	0.0136	0.0208	0.066	0.051	0.0509	0.0195		0.0154	0.0092	0.0028	0.01655	0.07985	0.01055	0.02185	0.0533	0.0914	0.0893	0.1055	0.0278	0.0614		0.0235	0.0428	0.0253	0.02495	0.03375	0.01685	0.04585
26	-0.00275	0.00215	0.00995	0.00545	0.00305	0.00105	0.00595	0.00095	0.03045	0.01105	0.03715	0.01845	0.01235		0.00845	0.00175	0.00285	0.00715	0.02505	0.02545	0.01545	0.01365	0.02285	0.07475	0.05035	0.04895	0.01845		0.01445	0.00935	0.00285	0.01745	0.07885	0.01015	0.02205	0.05075	0.08665	0.09175	0.09915	0.02875	0.06825		0.02455	0.03975	0.02415	0.02615	0.02965	0.01765	0.04145
27	-0.00265	0.00215	0.01025	0.0058	0.0034	0.0009	0.006	0.00085	0.03015	0.01105	0.04205	0.01835	0.01235		0.00865	0.00175	0.00275	0.0074	0.0249	0.0254	0.0151	0.01415	0.02185	0.07405	0.04565	0.05025	0.02015		0.01485	0.00925	0.00285	0.0183	0.0806	0.0105	0.0218	0.05445	0.08255	0.10435	0.09005	0.02845	0.06585		0.02575	0.04505	0.02535	0.0258	0.0282	0.0175	0.0387
28	-0.0027	0.0021	0.0104	0.00605	0.00345	0.00085	0.00575	0.00055	0.02945	0.01175	0.03915	0.01765	0.01155		0.0091	0.0018	0.0031	0.00755	0.02565	0.02605	0.01525	0.01465	0.02115	0.07065	0.04865	0.04625	0.02005		0.0141	0.0081	0.0031	0.01885	0.08635	0.01095	0.02195	0.05795	0.07445	0.10615	0.10155	0.02805	0.06715		0.0252	0.0435	0.0261	0.02605	0.02755	0.01795	0.03645
29	-0.0027	0.0023	0.0106	0.0061	0.0034	0.0007	0.0059	0.0007	0.0302	0.013	0.036	0.0172	0.0117		0.0096	0.002	0.003	0.0075	0.0257	0.0265	0.0151	0.0142	0.0211	0.069	0.0451	0.0461	0.019		0.013	0.0086	0.003	0.019	0.0893	0.0106	0.0225	0.0572	0.0732	0.0896	0.0849	0.0277	0.0658		0.0256	0.0441	0.0273	0.0262	0.027	0.0186	0.038
30	-0.0028	0.0024	0.0108	0.00595	0.00395	0.00075	0.00635	0.0013	0.031	0.0135	0.0387	0.0173	0.0119		0.0096	0.0019	0.0027	0.00715	0.02635	0.03055	0.01565	0.015	0.0198	0.0716	0.0419	0.05	0.0201		0.0123	0.0092	0.003	0.01915	0.09225	0.01065	0.02445	0.0527	0.0765	0.0939	0.0885	0.0278	0.062		0.0261	0.0472	0.0253	0.02545	0.02595	0.01825	0.03705
[truncated: 143 more columns]

## Sheet: LA
	LA absorbance														LA absorbance														LA absorbance														LA absorbance
	Replicate														Replicate														Replicate														Replicate
	R1	R2	R3	R4	R5	R6	R7	R8	R9	R10	R11	R12	R13		R1	R2	R3	R4	R5	R6	R7	R8	R9	R10	R11	R12	R13		R1	R2	R3	R4	R5	R6	R7	R8	R9	R10	R11	R12	R13		R1	R2	R3	R4	R5	R6	R7
Reading	150Tv	150Tv	150Tv	150Tv	150Tv	150Tv	150Tv	150Tv	150Tv	150Tv	150Tv	150Tv	150Tv		100Tv	100Tv	100Tv	100Tv	100Tv	100Tv	100Tv	100Tv	100Tv	100Tv	100Tv	100Tv	100Tv		50Tv	50Tv	50Tv	50Tv	50Tv	50Tv	50Tv	50Tv	50Tv	50Tv	50Tv	50Tv	50Tv		100A	100A	100A	100A	100A	100A	100A
0	0.0243	0.01	0.0036	0.03155	0.02955	0.01425	0.00745	0.03125	0.05585	0.05935	0.06215	0.01265	0.00545		0.0036	0.0115	0.0118	0.00415	0.01405	0.01765	0.00405	0.00965	0.01145	0.03305	0.02415	0.06205	0.01665		0.0356	0.0279	0.067	-0.00065	0.00515	0.00945	0.00505	-5e-05	0.01355	0.01295	0.02655	0.02355	0.01445		0.0159	0.024	-0.0056	0.00025	-0.00105	0.01355	0.00695
5	0.0272	0.0097	-0.0051	0.032	0.0288	0.0108	0.0027	0.02935	0.05715	0.05925	0.05765	0.01655	0.00665		-0.0165	-0.034	-0.0273	-0.002	0.0109	0.0161	0.005	0.00855	0.01015	0.04055	0.02585	0.06135	0.01765		-0.0269	-0.1228	0.0167	0.0028	0.0004	0.0013	-0.0012	0.00035	0.01525	0.01585	0.02505	0.02275	0.01455		0.029	0.0465	0.0204	0.0037	-0.0009	0.0097	0.0027
10	-0.00045	-0.00655	-0.00755	0.03175	0.03045	0.01035	0.00575	0.03095	0.05865	0.06525	0.06615	0.02015	0.00805		0.00985	0.00675	0.01325	-0.00085	0.01465	0.01895	0.00405	0.01015	0.01015	0.04155	0.02575	0.06105	0.01545		0.02355	-0.02025	0.03875	0.00685	0.00395	0.00035	0.00355	0.00075	0.01605	0.01555	0.02585	0.02365	0.01455		-0.00725	0.00675	-0.00135	0.00345	0.00055	0.01035	0.00765
15	-0.00165	-0.00765	-0.00865	0.0342	0.0276	0.0095	0.0049	0.03175	0.05635	0.05965	0.06715	0.01505	0.00755		0.00895	0.00265	0.01355	0.0008	0.0147	0.0199	0.002	0.00915	0.01045	0.03725	0.02625	0.05915	0.01685		0.02315	-0.01935	0.03505	0.0074	0.0058	0.0052	0.0045	0.00125	0.01635	0.01655	0.02635	0.02475	0.01515		-0.00905	0.00575	-0.00275	0.0054	0.0001	0.0119	0.011
20	-0.0021	-0.0086	-0.0097	0.0351	0.0297	0.0109	0.0081	0.03045	0.05565	0.05955	0.06885	0.01435	0.00695		0.0116	0.0029	0.0098	0.0059	0.0192	0.0194	0.0022	0.00885	0.01185	0.03685	0.02325	0.06135	0.01895		0.0221	-0.0141	0.0393	0.0065	0.0031	0.0059	0.0047	0.00135	0.01575	0.01675	0.02655	0.02445	0.01475		-0.0076	0.0044	-0.003	0.0032	0.002	0.0113	0.0103
25	-0.00255	-0.00885	-0.01055	0.0346	0.0245	0.0112	0.0066	0.0304	0.056	0.0623	0.0631	0.0161	0.0072		0.01205	0.00655	0.00885	0.0028	0.0169	0.0202	-0.0003	0.009	0.0117	0.0464	0.0248	0.0609	0.0189		0.01785	-0.01385	0.04075	0.0049	0.0028	0.0066	0.0046	0.0016	0.0178	0.0173	0.026	0.024	0.0158		-0.00825	0.00515	-0.00415	0.003	-0.0001	0.0105	0.0087
30	-0.00355	-0.01005	-0.01265	0.03475	0.02525	0.01045	0.00705	0.0359	0.0565	0.0632	0.0626	0.0154	0.007		0.01205	0.00665	0.00675	0.00165	0.01635	0.01755	-0.00105	0.0079	0.0126	0.0419	0.0252	0.0572	0.0216		0.02005	-0.01445	0.04095	0.00575	0.00355	0.00525	0.00385	0.0017	0.0167	0.0178	0.0267	0.0253	0.0171		-0.01025	0.00275	-0.00105	0.00325	0.00185	0.00975	0.00895
[truncated: 48 more columns]
